# Supplementary material for: Novel Mutation Lys30Glu in the TPM1 Gene Leads to Pediatric Left Ventricular Non-Compaction and Dilated Cardiomyopathy via Impairment of Structural and Functional Properties of Cardiac Tropomyosin
Source: Int J Mol Sci. 2024 Dec 5;25(23):13059. doi: 10.3390/ijms252313059 (PMC11641563; doi:10.3390/ijms252313059)
Supplement: Supplementary file 1 [file ijms-25-13059-s001.zip]

Archive with 1 entries (1 files):
- ijms-3318526-supplementary.pdf
